# Supplementary material for: Clinical Outcome of Rotational Atherectomy in Calcified Lesions in Korea-ROCK Registry
Source: Medicina (Kaunas). 2021 Jul 7;57(7):694. doi: 10.3390/medicina57070694 (PMC8303478; doi:10.3390/medicina57070694)
Supplement: Supplementary file 1 [file medicina-57-00694-s001.zip]

Archive with 1 entries (1 files):
- medicina-1247366-supplementary.pdf
